# Supplementary material for: Exploring the utility of organo-polyoxometalate hybrids to inhibit SOX transcription factors
Source: Cell Regen. 2014 Jul 19;3:10. doi: 10.1186/2045-9769-3-10 (PMC4306199; doi:10.1186/2045-9769-3-10)
Supplement: Additional file 2: Table S1 — Residual DNA binding activities (in %) of 15 TFs upon treatment with a panel of inhibitors. The residual DNA binding activity is expressed as mean ± relative standard deviation from five independent experiments. [file 2045-9769-3-10-S2.xlsx]

## Sheet: Sheet1
Table S1: Residual DNA binding activity (in %) of 15 TFs upon treatment with a panel of inhibitors. The residual DNA binding activity is expressed as mean ± relative standard deviation from five independent experiments.
	Dawson											Keggin		Simpler polyanion
	D1Mo	D1W	D2	D3	D4	D5	D6		D8	D9	D10	K1Mo	K1W	MetaW	decaV
								D7								[Mo O42]-
Pax6	77 ± 2	93 ± 5	81 ± 2	56 ± 9	59 ± 6	70 ± 2	100 ± 0	75 ± 1	86 ± 1	82 ± 2	76 ± 4	93 ± 2	56 ± 4	99 ± 1	64 ± 5	100 ± 0
AP2	13 ± 2	35 ± 16	17 ± 15	55 ± 22	30 ± 15	39 ± 17	19 ± 6	21 ± 10	6 ± 4	15 ± 10	45 ± 20	83 ± 14	60 ± 17	10 ± 11	74 ± 21	76 ± 19
REST	57 ± 26	15 ± 3	4 ± 3	10 ± 5	9 ± 3	6 ± 4	6 ± 5	10 ± 5	9 ± 2	6 ± 6	4 ± 6	88 ± 7	59 ± 26	11 ± 4	41 ± 6	76 ± 31
Foxa1	26 ± 9	48 ± 15	4 ± 5	18 ± 13	8 ± 7	9 ± 4	9 ± 5	12 ± 16	4 ± 5	10 ± 9	10 ± 7	77 ± 19	59 ± 9	11 ± 2	81 ± 13	96 ± 6
Sox2	25 ± 21	12 ± 10	7 ± 6	10 ± 2	6 ± 5	6 ± 4	7 ± 5	8 ± 3	6 ± 4	4 ± 5	12 ± 6	95 ± 5	81 ± 9	8 ± 3	41 ± 16	95 ± 4
Sox4	54 ± 19	17 ± 4	6 ± 6	4 ± 4	12 ± 7	10 ± 2	9 ± 10	14 ± 10	12 ± 6	4 ± 3	18 ± 3	91 ± 17	89 ± 8	15 ± 9	70 ± 12	91 ± 9
Sox5	24 ± 15	12 ± 4	9 ± 8	10 ± 5	10 ± 5	6 ± 6	13 ± 8	11 ± 7	10 ± 8	8 ± 6	12 ± 5	99 ± 3	84 ± 5	12 ± 8	73 ± 24	95 ± 4
Sox6	14 ± 6	11 ± 4	9 ± 5	11 ± 4	7 ± 4	11 ± 4	10 ± 5	7 ± 8	13 ± 3	2 ± 3	10 ± 3	95 ± 6	80 ± 8	17 ± 3	77 ± 9	90 ± 9
Sox7	74 ± 18	13 ± 5	2 ± 1	5 ± 4	9 ± 2	8 ± 6	6 ± 5	8 ± 2	7 ± 6	3 ± 4	7 ± 3	81 ± 27	95 ± 5	8 ± 2	69 ± 19	98 ± 3
Sox8	29 ± 16	14 ± 2	12 ± 7	7 ± 4	6 ± 7	6 ± 4	9 ± 5	12 ± 6	8 ± 4	7 ± 5	11 ± 7	96 ± 2	89 ± 5	11 ± 4	56 ± 10	92 ± 2
Sox9	43 ± 8	11 ± 9	10 ± 5	11 ± 8	15 ± 5	7 ± 5	10 ± 8	10 ± 6	10 ± 8	6 ± 6	10 ± 8	94 ± 5	85 ± 7	10 ± 5	48 ± 11	96 ± 5
Sox10	37 ± 14	14 ± 6	9 ± 7	11 ± 8	10 ± 5	10 ± 6	11 ± 2	15 ± 3	7 ± 5	8 ± 6	5 ± 5	96 ± 2	87 ± 8	16 ± 8	46 ± 22	94 ± 6
Sox11	53 ± 33	25 ± 12	5 ± 10	10 ± 5	8 ± 5	9 ± 7	12 ± 6	12 ± 4	10 ± 5	9 ± 6	11 ± 3	97 ± 3	92 ± 6	10 ± 4	59 ± 27	96 ± 4
Sox17	43 ± 39	12 ± 8	6 ± 5	7 ± 3	7 ± 5	7 ± 3	28 ± 39	9 ± 8	8 ± 7	5 ± 5	10 ± 4	92 ± 3	93 ± 6	9 ± 7	48 ± 25	94 ± 5
Sox18	61 ± 14	30 ± 14	9 ± 7	10 ± 4	3 ± 3	2 ± 3	14 ± 8	14 ± 5	14 ± 8	10 ± 5	17 ± 8	97 ± 5	94 ± 4	8 ± 2	55 ± 18	95 ± 5
